# Supplementary material for: Smart Shockwave Responsive Titania-Based Nanoparticles for Cancer Treatment
Source: Pharmaceutics. 2021 Sep 8;13(9):1423. doi: 10.3390/pharmaceutics13091423 (PMC8467828; doi:10.3390/pharmaceutics13091423)
Supplement: Supplementary file 1 [file pharmaceutics-13-01423-s001.zip]

Archive with 1 entries (1 files):
- pharmaceutics-1349277-supplementary.pdf
